# Supplementary material for: Co-chaperone involvement in knob biogenesis implicates host-derived chaperones in malaria virulence
Source: PLoS Pathog. 2021 Oct 6;17(10):e1009969. doi: 10.1371/journal.ppat.1009969 (PMC8544838; doi:10.1371/journal.ppat.1009969)
Supplement: S1 Table — (XLSX) [file ppat.1009969.s013.xlsx]

## Sheet: Sheet1
PlasmoDB ID/AKA	Knockout [1]	Notes
PF3D7_0113700_PFA660	+ * Aberrant knobs "eKnobs"	J-dot [2]
PF3D7_0201800_KAHsp40	+	Knob associated [3]
PF3D7_0501100_PFE55	+	J-dot [2]
PF3D7_1108700	nd
PF3D7_0220100	+ Increased rigidity, binding
PF3D7_1038800	+
PF3D7_1149600	+
PF3D7_1201100	+
PF3D7_0114000	nd
PF3D7_0201700	+
PF3D7_0500800	nd
PF3D7_1102200	-
PF3D7_1149200	-
PF3D7_1253000	+
PF3D7_1401100	nd
PF3D7_0102200_RESA	+ Lower rigidity
PF3D7_1149500_RESA2	+
PF3D7_0220400	+
PF3D7_1039100	+ Reduced knobs and cytoadherance
*Originally thought to be refractory.
References
1. Maier AG, Rug M, O’Neill MT, Brown M, Chakravorty S, Szestak T et al. (2008) Exported proteins required for virulence and rigidity of Plasmodium falciparum-infected human erythrocytes. Cell 134: 48-61.
2. Külzer S, Rug M, Brinkmann K, Cannon P, Cowman A, Lingelbach K et al. (2010) Parasite-encoded Hsp40 proteins define novel mobile structures in the cytosol of the P. falciparum-infected erythrocyte. Cell Microbiol 12: 1398-1420.
3. Acharya P, Chaubey S, Grover M, Tatu U (2012) An exported heat shock protein 40 associates with pathogenesis-related knobs in Plasmodium falciparum infected erythrocytes. PLoS One 7: e44605.
