# Supplementary material for: Co-chaperone involvement in knob biogenesis implicates host-derived chaperones in malaria virulence
Source: PLoS Pathog. 2021 Oct 6;17(10):e1009969. doi: 10.1371/journal.ppat.1009969 (PMC8544838; doi:10.1371/journal.ppat.1009969)
Supplement: S2 Table — (XLSX) [file ppat.1009969.s014.xlsx]

## Sheet: Sheet1
Primer	Sequence (restriction sites underlined)
A	CAGCGGCCGCAACCTTAAGGAAAAGCTATG
B	GTGCCCATTAACATCACCATC
C	GACTTATTGAACTGCGGTTATATTATAAAG
D	GTATGCAAATCATAATAAATTCATATATC
HA_F	TAC CCG TAC GAC GTC
PFA_QPD_Quick_F	GCCATGAAATGGCAGCCTGATAAACATG
PFA_QPD_Quick_R	CATGTTTATCAGGCTGCCATTTCATGGC
mCherry_AvrII_F	GGCCTAGGATGGTGAGCAAGGGCGAGGAG
mCherry_XmaI_R	GATCCCGGGTTACTTGTACAGCTCGTCCAT
PFA_MluI_R	ATACGCGTAGTAAATATATTATGATTTCCAGCAC
Not-70_F	GGCGGATAACAATTTCACACAGG
KAHRP_F	GGCTCGAGATGAAAAGTTTTAAGAACAAAAATACTT
KAHRP_R	GGCCTAGGACCACAGCATCCTCTTTTCTTC
